# Supplementary material for: Administration of broadly neutralizing anti-HIV-1 antibodies at ART initiation maintains long-term CD8+ T cell immunity
Source: Nat Commun. 2022 Oct 29;13:6473. doi: 10.1038/s41467-022-34171-2 (PMC9617872; doi:10.1038/s41467-022-34171-2)
Supplement: Supplementary file 3 — Source Data [file 41467_2022_34171_MOESM3_ESM.xlsx]

## Sheet: Figure 1d
Figure 1 d
	HIV-1 specific CD4 T cells (%)
	D0-cART	D90-cART	D365-cART		D0-3BNC117	D90-3BNC117	D365-3BNC117		D0-Romidepsin	D90-Romidepsin	D365-Romidepsin		D0-3BNC117+ Romidepsin	D90-3BNC117+ Romidepsin	D365-3BNC117+ Romidepsin
	3.36	1.29	6.2		1.07				0.71	6.07	7.29		2.59	1.57	4.75
	1.94	0.36	0.19		1	0.46	0.67		0.55	0.44	1.24		0.71	1.35	5.99
	3.15	2.39	2.57		2.62	0.81			0.93	2.14			1.07	0.01	0.72
	5.2	2.63	1.3		1.6	0.67	1.15		0.38	1.93	1.33		3.06	0.08	0.28
	5.42	1.05	2.02		0.52	0.42	0.35						3.5	1.49	1.09
	1.34	2.35	0.53		3.14	2.58	1.62		1.65	0.81	1.58		0.03
	1.34	4.58	1.41		22.88	0.29	1.44		2.12	1.5	1.02		0.21
					1.86	6.53	5.28		0.9	0.06	0.03		0.12	0.1	0.31
	1.82	0.11	0.55		2.84	34.92	33.72			10.5	5.47		2.6	0.63	6.96
	1.13	1.6	1.03						4.38	3.6	1.59		1.19	0.36	1.36
	0.92	0.11	0.56		5.08					2.07			0.09	2.81	0.63
	2.42	2.3							6.35	13.38	0.88		7.94	6.74	9
	0.61	3.24				0.21	7.75			5.92					0.77
	2.66				0.2	0.97	0.56						4.48	5.64
	13.26	0.77											22.67	8.68	2.48

## Sheet: Figure 1e
Figure 1 e
	HIV-1 specific CD8 T cells (%)
	D0-cART	D90-cART	D365-cART		D0-3BNC117	D90-3BNC117	D365-3BNC117		D0-Romidepsin	D90-Romidepsin	D365-Romidepsin		D0-3BNC117+ Romidepsin	D90-3BNC117+ Romidepsin	D365-3BNC117+ Romidepsin
	6.01	0.72	4.21		0.22				0.03	1.36	1.13		1.09	0.14	2.06
	3.17	1.21	0.84		3.42	2	1.02		2.28	0.3	0.85		5.88	1.32	6.52
	6.36	1.96	1.76		9.09	3.47			2.93	0.66			6.31	0.41	0.43
	3.75	3.24	1.32		1.78	24.07	5.23		4.25	4.76	1.72		5.61	0.19	0.39
	12.44	0.29	2.37		0.53	0.28	0.21						3.76	1.37	1.28
	2.99	0.38	0.28		4.33	1.59	1.59		2.27	1.79	2.35		3.52
	7.01	3.41	5.14		15.89	3.53	0.86		14.8	3.98	8.3		2.67
					3.5	4.87	3.8		3.03	0.25	0.1		2.26	4.7	1.03
	2.61	1.02	0.16		7.62	10.67	9.98			3.84	1.88		18.75	7.23	9.63
	1.19	0	0.28						0.82	0.73	0.99		3.54	1.24	2.17
	1.13	1.41	0.68		6.52					0.53			0.79	2.47	2.28
	0.64	0.78							9.98	10.03	1.63		4.03	6.04	12.29
	0.41	1.99				0.31	3.05			7.6					0.69
	1.67				0.56	0.97	0.06						3.14	1.95
	4.94	0.43											14.54	4.67	1.14

## Sheet: Figure 1f
Figure 1 d
	HIV-1 specific CD4 T cells (%)
	D0-cART	D90-cART	D365-cART		D0-3BNC117	D90-3BNC117	D365-3BNC117		D0-Romidepsin	D90-Romidepsin	D365-Romidepsin		D0-3BNC117+ Romidepsin	D90-3BNC117+ Romidepsin	D365-3BNC117+ Romidepsin
	3.36	1.29	6.2		1.07				0.71	6.07	7.29		2.59	1.57	4.75
	1.94	0.36	0.19		1	0.46	0.67		0.55	0.44	1.24		0.71	1.35	5.99
	3.15	2.39	2.57		2.62	0.81			0.93	2.14			1.07	0.01	0.72
	5.2	2.63	1.3		1.6	0.67	1.15		0.38	1.93	1.33		3.06	0.08	0.28
	5.42	1.05	2.02		0.52	0.42	0.35						3.5	1.49	1.09
	1.34	2.35	0.53		3.14	2.58	1.62		1.65	0.81	1.58		0.03
	1.34	4.58	1.41		22.88	0.29	1.44		2.12	1.5	1.02		0.21
					1.86	6.53	5.28		0.9	0.06	0.03		0.12	0.1	0.31
	1.82	0.11	0.55		2.84	34.92	33.72			10.5	5.47		2.6	0.63	6.96
	1.13	1.6	1.03						4.38	3.6	1.59		1.19	0.36	1.36
	0.92	0.11	0.56		5.08					2.07			0.09	2.81	0.63
	2.42	2.3							6.35	13.38	0.88		7.94	6.74	9
	0.61	3.24				0.21	7.75			5.92					0.77
	2.66				0.2	0.97	0.56						4.48	5.64
	13.26	0.77											22.67	8.68	2.48
Figure 1 e
	HIV-1 specific CD8 T cells (%)
	D0-cART	D90-cART	D365-cART		D0-3BNC117	D90-3BNC117	D365-3BNC117		D0-Romidepsin	D90-Romidepsin	D365-Romidepsin		D0-3BNC117+ Romidepsin	D90-3BNC117+ Romidepsin	D365-3BNC117+ Romidepsin
	6.01	0.72	4.21		0.22				0.03	1.36	1.13		1.09	0.14	2.06
	3.17	1.21	0.84		3.42	2	1.02		2.28	0.3	0.85		5.88	1.32	6.52
	6.36	1.96	1.76		9.09	3.47			2.93	0.66			6.31	0.41	0.43
	3.75	3.24	1.32		1.78	24.07	5.23		4.25	4.76	1.72		5.61	0.19	0.39
	12.44	0.29	2.37		0.53	0.28	0.21						3.76	1.37	1.28
	2.99	0.38	0.28		4.33	1.59	1.59		2.27	1.79	2.35		3.52
	7.01	3.41	5.14		15.89	3.53	0.86		14.8	3.98	8.3		2.67
					3.5	4.87	3.8		3.03	0.25	0.1		2.26	4.7	1.03
	2.61	1.02	0.16		7.62	10.67	9.98			3.84	1.88		18.75	7.23	9.63
	1.19	0	0.28						0.82	0.73	0.99		3.54	1.24	2.17
	1.13	1.41	0.68		6.52					0.53			0.79	2.47	2.28
	0.64	0.78							9.98	10.03	1.63		4.03	6.04	12.29
	0.41	1.99				0.31	3.05			7.6					0.69
	1.67				0.56	0.97	0.06						3.14	1.95
	4.94	0.43											14.54	4.67	1.14
Figure 1 f
	SEB responsive CD4 T cells (%)
	D0-cART	D90-cART	D365-cART		D0-3BNC117	D90-3BNC117	D365-3BNC117		D0-Romidepsin	D90-Romidepsin	D365-Romidepsin		D0-3BNC117+ Romidepsin	D90-3BNC117+ Romidepsin	D365-3BNC117+ Romidepsin
			12.48		9.4				22.86		16.6			16.36
	30.35		28.39		22.92		9.8			29.46	30.47			28.67
		24.96				20.75			18.36				12.68		26.11
	37.5		31.42		18.35		26		38.76		41.17			27.85
	18.87	17.55	22.59		37.58		23.81							42.58
	24.71	24.77	22.38			35.47			9.87		21.91
	14.28		19.43		33.38		39.96			21.29			16.56
						32.22			17.08		25.49		43.98		26.25
	19.08	18.81				28.31					25.92			11.23
		5.12							7.87	10.51				13.42	16.87
		18.69								15.43				30.49
		22.01								26.45				15.82	2.28
		28.82								28.35					10.9
						17.93	17.47						23.49
		17.48												7.93	7.93
Figure 1 g
	SEB responsive CD8 T cells (%)
	D0-cART	D90-cART	D3675-cART		D0-3BNC117	D90-3BNC117	D365-3BNC117		D0-Romidepsin	D90-Romidepsin	D365-Romidepsin		D0-3BNC117+ Romidepsin	D90-3BNC117+ Romidepsin	D365-3BNC117+ Romidepsin
			6.92		4.89				18.48		16.56			14.66
	18.15		18.04		16.5		8.49			22.25	21.58			33.8
		31.39				15.51			10.72				16.15		20.11
	28.73		23.4		31.36		25.74		41.54		37.41			31.08
	13.82	12.87	22.56		28.72		28.17							36.38
	17.02	16.77	14.66			28.62			6.63		4.35
	23.15		13.04		25.21		41.15			39.95			23.35
						24.65			20.89		29.06		44.07		26.46
	27.05	11.87				26.07					26.48			18.29
		6.55							17.68	15.46				10.46	14.11
		10.61								16.87				25.41
		19.42								15.66				32.34	6.18
		22.22								21.58					8.98
						14.85	9.43						27
		18.74												10.86	10.86

## Sheet: Figure 1g
Figure 1 g
	SEB responsive CD8 T cells (%)
	D0-cART	D90-cART	D3675-cART		D0-3BNC117	D90-3BNC117	D365-3BNC117		D0-Romidepsin	D90-Romidepsin	D365-Romidepsin		D0-3BNC117+ Romidepsin	D90-3BNC117+ Romidepsin	D365-3BNC117+ Romidepsin
			6.92		4.89				18.48		16.56			14.66
	18.15		18.04		16.5		8.49			22.25	21.58			33.8
		31.39				15.51			10.72				16.15		20.11
	28.73		23.4		31.36		25.74		41.54		37.41			31.08
	13.82	12.87	22.56		28.72		28.17							36.38
	17.02	16.77	14.66			28.62			6.63		4.35
	23.15		13.04		25.21		41.15			39.95			23.35
						24.65			20.89		29.06		44.07		26.46
	27.05	11.87				26.07					26.48			18.29
		6.55							17.68	15.46				10.46	14.11
		10.61								16.87				25.41
		19.42								15.66				32.34	6.18
		22.22								21.58					8.98
						14.85	9.43						27
		18.74												10.86	10.86

## Sheet: Figure 2a
Figure 2 a
	HIV-1 specific CD8 T cells (%)
	D0-ENV ART	D0-ENV 3BNC117± RMD	D90-ENV ART	D90-ENV 3BNC117± RMD	D365-ENV ART	D365-ENV 3BNC117± RMD		D0-GAG ART	D0-GAG 3BNC117± RMD	D90-GAG ART	D90-GAG 3BNC117± RMD	D365-GAG ART	D365-GAG 3BNC117± RMD		D0-NEF ART	D0-NEF 3BNC117± RMD	D90-NEF ART	D90-NEF 3BNC117± RMD	D365-NEF ART	D365-NEF 3BNC117± RMD		D0-POLcART	D0-POL 3BNC117± RMD	D90-POL-ART	D90-POL 3BNC117± RMD	D365-POL-ART	D365-POL 3BNC117± RMD
	0.02	0.01	0.02		0.77			2.29	0.21	0.49		1.95			3.55	0	0.21		1.22			0.15	0	0		0.27	0.04
	1.27	0.81	0.04	0.74	0.03	0		0.02	0.49	0.25	0.37	0.08	0.69		1.16	1.36	0.86	0.59	0.7	0.3		0.72	0.76	0.06	0.3	0.03
	1.84	0.35	0.62	0.01	0.64			0.16	6.84	0.01	2.91	0.06			2.81	0.23	0.81	0	0.49			1.55	1.66	0.52	0.56	0.58	0.02
	1.31	0.18	0.43	0.19	0.14	0.03		0.52	1.22	1.03	23.36	0.52	5.07		1.21	0.33	1.04	0.29	0.44	0.1		0.72	0.06	0.74	0.23	0.22	0.04
	3.56	0.02	0.01	0	0.51	0.11		1.92	0.24	0.09	0.17	0.56	0.05		3.41	0	0.19	0.01	0.7	0.01		3.55	0.27	0	0.1	0.6	0.26
	0.48	1.39	0	0.03	0.15	0.12		0.9	1.31	0.11	0.18	0.07	0.5		0.77	0.75	0.27	0.14	0	0.71		0.84	0.88	0	1.24	0.06	0.02
	1.45	1.92	0.33	0.01	1.87	0.01		4.05	1.71	1.95	3.12	0.58	0.17		1	9.59	0.67	0.36	1.02	0.66		0.51	2.68	0.46	0.04	1.67	1.92
	0.57	1.29	0	0.62	0.02	0.01		1.43	1.76	0.91	2.08	0.05	1.82		0.59	0.45	0.11	1.67	0.09	0.05		0.01	0	0	0.5	0	0.35
	0.41	1.42	0	3.32	0.01	2.32		0.6	1.55	0	0.7	0.26	5.53		0.02	3.28	0	4.37	0	1.78		0.16	1.37	0	2.27	0.01
	0.02	0.8	0.14		0.12			0.77	1.26	0.29		0.36			0.33	4.02	0.98		0.06			0.01	0.44	0		0.14	0.01
	0.08		0.21	0.01		0.75		0.51		0.36	0.3		2		0.05		0.1	0		0.29		0		0.11	0		0
	0.03	0	0.06	0.05		0.02		0.35	0.55	0.17	0.6		0		0.03	0	0.95	0.23		0.04		0	0.01	0.81	0.09		0.31
	0.14	0.22		0.01		0.71		0.42	0.26		0.07		0.91		0.83	0.26		0.03		0.13		0.28	0.36		0.04		3.71
	0.77	1.61	0	0.04		0.47		1.06	1.25	0.43	1.06		1.94		2.35	1.6	0	0.01		0.4		0.76	1.42	0	0.22		0.03
		0.35		0.08		0.02			3.55		0.33		0.19			1.12		0		0.18			1.28		0		0.01
		1.22		0.03		0.01			3.79		0.11		0.31			0.24		0		0.06			0.36		0.05		0.02
		0.42		0.05		0.07			2.32		1.29		0.99			0.95		0.03		0.2			0.08		0
		0.03							0.16							3.15							0.18
		0.39							1.07							0.35							0.86				0.14
		0.1		0.18		0.01			1.37		3.35		0.82			0.16		0		0.06			0.63		1.17		1.86
		4.12		1.38		0.79			5.75		2.9		5.26			5.78		2.15		1.72			3.1		0.8		0.43
		0.8		0.5		0.46			1.3		0.07		0.98			0.55		0.45		0.3			0.89		0.22		0.21
		0.15		1.35		0.77			0.43		0.67		0.7			0.21		0.19		0.6			0		0.27		2.01
		0		0.6		4.8			3.15		1.36		2.67			0.82		3.73		2.81			0.06		0.35		0
						0.08							0.46							0.15
		0		0.25					0.16		0.42					0		0.49					2.98		0.79		0
		3.08		1.33		0.01			1.25		1.08		1.13			6.13		1.31		0.01			4.07		0.95

## Sheet: Figure 2b
Figure 2 b
	HIV-1 specific CD8 T cells (%)
	D0-ENV ART	D0-ENV 3BNC117 Sensitive ± RMD	D90-ENV ART	D90-ENV 3BNC117 Sensitive± RMD	D365-ENV ART	D365-ENV 3BNC117 Sensitive ± RMD		D0-GAG ART	D0-GAG 3BNC117 Sensitive ± RMD	D90-GAG ART	D90-GAG 3BNC117 Sensitive ± RMD	D365-GAG ART	D365-GAG 3BNC117 Sensitive ± RMD		D0-NEF ART	D0-NEF 3BNC117 Sensitive ± RMD	D90-NEF ART	D90-NEF 3BNC117 Sensitive ± RMD	D365-NEF ART	D365-NEF 3BNC117 Sensitive ± RMD		D0-POLcART	D0-POL 3BNC117 Sensitive ± RMD	D90-POL-ART	D90-POL 3BNC117 Sensitive ± RMD	D365-POL-ART	D365-POL 3BNC117 Sensitive ± RMD
	0.02	0.81	0.02	0.74	0.77	0		2.29	0.49	0.49	0.37	1.95	0.69		3.55	1.36	0.21	0.59	1.22	0.3		0.15	0.76	0	0.3	0.27	0.04
	1.27	0.35	0.04	0.01	0.03			0.02	6.84	0.25	2.91	0.08			1.16	0.23	0.86	0	0.7			0.72	1.66	0.06	0.56	0.03
	1.84	0.18	0.62	0.19	0.64	0.03		0.16	1.22	0.01	23.36	0.06	5.07		2.81	0.33	0.81	0.29	0.49	0.1		1.55	0.06	0.52	0.23	0.58	0.02
	1.31	1.39	0.43	0.03	0.14	0.12		0.52	1.31	1.03	0.18	0.52	0.5		1.21	0.75	1.04	0.14	0.44	0.71		0.72	0.88	0.74	1.24	0.22	0.26
	3.56	1.42	0.01	3.32	0.51	2.32		1.92	1.55	0.09	0.7	0.56	5.53		3.41	3.28	0.19	4.37	0.7	1.78		3.55	1.37	0	2.27	0.6	0.35
	0.48	0.8	0		0.15			0.9	1.26	0.11		0.07			0.77	4.02	0.27		0			0.84	0.44	0		0.06
	1.45	0.22	0.33	0.01	1.87	0.71		4.05	0.26	1.95	0.07	0.58	0.91		1	0.26	0.67	0.03	1.02	0.13		0.51	0.36	0.46	0.04	1.67	0.31
	0.57	1.61	0	0.04	0.02	0.47		1.43	1.25	0.91	1.06	0.05	1.94		0.59	1.6	0.11	0.01	0.09	0.4		0.01	1.42	0	0.22	0	3.71
	0.41	1.22	0	0.03	0.01	0.01		0.6	3.79	0	0.11	0.26	0.31		0.02	0.24	0	0	0	0.06		0.16	0.36	0	0.05	0.01	0.01
	0.02	0.03	0.14		0.12			0.77	0.16	0.29		0.36			0.33	3.15	0.98		0.06			0.01	0.18	0		0.14
	0.08	0.39	0.21					0.51	1.07	0.36					0.05	0.35	0.1					0	0.86	0.11
	0.03	0.1	0.06	0.18		0.01		0.35	1.37	0.17	3.35		0.82		0.03	0.16	0.95	0		0.06		0	0.63	0.81	1.17		0.14
	0.14	4.12		1.38		0.79		0.42	5.75		2.9		5.26		0.83	5.78		2.15		1.72		0.28	3.1		0.8		1.86
	0.77	0	0	0.6		4.8		1.06	3.15	0.43	1.36		2.67		2.35	0.82	0	3.73		2.81		0.76	0.06	0	0.35		2.01
						0.08							0.46							0.15							0
		3.08		1.33		0.01			1.25		1.08		1.13			6.13		1.31		0.01			4.07		0.95		0

## Sheet: Figure 2c
Figure 2 c
	HIV-1 specific CD8 T cells (%)
	D0-ENV ART	D0-ENV 3BNC117 Resitant ± RMD	D90-ENV ART	D90-ENV 3BNC117 Resitant ± RMD	D365-ENV ART	D365-ENV 3BNC117 Resitant ± RMD		D0-GAG ART	D0-GAG 3BNC117 Resitant ± RMD	D90-GAG ART	D90-GAG 3BNC117 Resitant ± RMD	D365-GAG ART	D365-GAG 3BNC117 Resitant ± RMD		D0-NEF ART	D0-NEF 3BNC117 Resitant ± RMD	D90-NEF ART	D90-NEF 3BNC117 Resitant ± RMD	D365-NEF ART	D365-NEF 3BNC117 Resitant ± RMD		D0-POLcART	D0-POL 3BNC117 Resitant ± RMD	D90-POL-ART	D90-POL 3BNC117 Resitant ± RMD	D365-POL-ART	D365-POL 3BNC117 Sensitive ± RMD
	0.02	0.01	0.02		0.77			2.29	0.21	0.49		1.95			3.55	0	0.21		1.22			0.15	0	0		0.27
	1.27	0.02	0.04	0	0.03	0.11		0.02	0.24	0.25	0.17	0.08	0.05		1.16	0	0.86	0.01	0.7	0.01		0.72	0.27	0.06	0.1	0.03	0.04
	1.84	1.92	0.62	0.01	0.64	0.01		0.16	1.71	0.01	3.12	0.06	0.17		2.81	9.59	0.81	0.36	0.49	0.66		1.55	2.68	0.52	0.04	0.58	0.02
	1.31	1.29	0.43	0.62	0.14	0.01		0.52	1.76	1.03	2.08	0.52	1.82		1.21	0.45	1.04	1.67	0.44	0.05		0.72	0	0.74	0.5	0.22	1.92
	3.56		0.01	0.01	0.51	0.75		1.92		0.09	0.3	0.56	2		3.41		0.19	0	0.7	0.29		3.55		0	0	0.6	0.01
	0.48	0	0	0.05	0.15	0.02		0.9	0.55	0.11	0.6	0.07	0		0.77	0	0.27	0.23	0	0.04		0.84	0.01	0	0.09	0.06	0
	1.45	0.35	0.33	0.08	1.87	0.02		4.05	3.55	1.95	0.33	0.58	0.19		1	1.12	0.67	0	1.02	0.18		0.51	1.28	0.46	0	1.67	0.03
	0.57	0.42	0	0.05	0.02	0.07		1.43	2.32	0.91	1.29	0.05	0.99		0.59	0.95	0.11	0.03	0.09	0.2		0.01	0.08	0	0	0	0.02
	0.41	0.8	0	0.5	0.01	0.46		0.6	1.3	0	0.07	0.26	0.98		0.02	0.55	0	0.45	0	0.3		0.16	0.89	0	0.22	0.01	0.43
	0.02	0.15	0.14	1.35	0.12	0.77		0.77	0.43	0.29	0.67	0.36	0.7		0.33	0.21	0.98	0.19	0.06	0.6		0.01	0	0	0.27	0.14	0.21
	0.08	0	0.21	0.25				0.51	0.16	0.36	0.42				0.05	0	0.1	0.49				0	2.98	0.11	0.79
	0.03		0.06					0.35		0.17					0.03		0.95					0		0.81
	0.14							0.42							0.83							0.28
	0.77		0					1.06		0.43					2.35		0					0.76		0

## Sheet: Figure 3b
Figure 3 b
	INF-γ (pg/mL)- Gag
	D0-cART	D90-cART	D365-cART		D0-3BNC117	D90-3BNC117	D365-3BNC117		D0-Romidepsin	D90-Romidepsin	D365-Romidepsin		D0-3BNC117+ Romidepsin	D90-3BNC117+ Romidepsin	D365-3BNC117+ Romidepsin
	2076.34	5199.72	0		213.82	0	960.4		8537.07	24032.3	0		726.01	13348.6	1201.52
	40.65	29.48	478.39		41441.6	45591.3			2640.59	0	74.36		20364.5	4191.23	23979.2
	1974.38	34.98	46.26		408.86	22448.7	5503.92		2182.6	0			542.3	744.01	82.51
	16.16	38.33	31.44		30.28	55.07	67.22		6620.18	431.12	237.64		4577.23	1130.58	318.26
	11806.8	0	2381.78		17989.2	17764.9	7202.85						8852.9	10147.2	2287.48
	0	169.27			1171.79	8576.44	0.46		11791.8	6289.15	0
	39712.4	51084.9	0		7453.27	4032.7	403.76		25010	2014.01	0
					5869.36	1341.78	36214.4		496.29	98.65	0		17046.1	4405.95	10052.6
	364.23	533.72	6.8										0	7574.39	0
	13.77	0	693.34						10.98	76.96	84.44		13933.4	0	0
	299.34	52140.4	207.71										53.55	115.09	0
									389.46	46492.1	10797.6		4536.16	190.85	33598.1
	630.51	1898.25			193.88	35987.7	0
	137.97												29068.5	3489.9	1.33
	2626.73	4744.44											1513.46	2066.97	24507

## Sheet: Figure 3c
Figure 3 c
	INF-γ (pg/mL)- Gag (Day 365)
	ART	Sensitive 3BNC117± RMD	Resistant 3BNC117± RMD
	0	960.4	67.22
	478.39	5503.92	0.46
	46.26	7202.85	403.76
	31.44	36214.4	0
	2381.78	1201.52	82.51
	0	23979.2	2287.48
	6.8	318.26	0
	693.34	10052.6	0
	207.71	0	1.33
		33598.1
		24507

## Sheet: Figure 3d
Figure 3 d
	Gag-specific CD8 T cells (%) D365
	ART	Sensitive 3BNC117± RMD	Resistant 3BNC117± RMD
	1.95	0.69	0.05
	0.08	5.07	0.17
	0.06	0.5	1.82
	0.52	5.53	2
	0.56	0.91	0
	0.07	1.94	0.19
	0.58	0.31	0.99
	0.05	0.82	0.98
	0.26	5.26	0.7
	0.36	2.67
		0.46
		1.13

[truncated: 9 more sheets: Figure 3e, Figure 3f, Figure 3g, Figure 3h, Figure 4a, Figure 4b, Figure 5a, Figure 5b, Figure 5c]
